# Supplementary material for: Ferroptosis-related gene signature predicts the prognosis in Oral squamous cell carcinoma patients
Source: BMC Cancer. 2021 Jul 20;21:835. doi: 10.1186/s12885-021-08478-0 (PMC8290602; doi:10.1186/s12885-021-08478-0)
Supplement: Supplementary file 1 — Additional file 1. [file 12885_2021_8478_MOESM1_ESM.xlsx]

## Sheet: Sheet1
Symbol	Name	PMID	KEGG
ABCC1	ATP binding cassette subfamily C member 1	31105042	No
ACACA	acetyl-CoA carboxylase alpha	31105042	No
ACO1	aconitase 1	31105042	No
ACSF2	acyl-CoA synthetase family member 2	31105042	No
ACSL1	acyl-CoA synthetase long-chain family member 1	30901556	Yes
ACSL3	acyl-CoA synthetase long-chain family member 3	31105042	Yes
ACSL4	acyl-CoA synthetase long-chain family member 4	28985560	Yes
ACSL5	acyl-CoA synthetase long-chain family member 5	30901556	Yes
ACSL6	acyl-CoA synthetase long-chain family member 6	30901556	Yes
AIFM2	apoptosis inducing factor mitochondria associated 2	31634899	No
AKR1C1	aldo-keto reductase family 1 member C1	28985560	No
AKR1C2	aldo-keto reductase family 1 member C2	28985560	No
AKR1C3	aldo-keto reductase family 1 member C3	28985560	No
ALOX12	arachidonate 12-lipoxygenase	31105042	No
ALOX15	arachidonate 15-lipoxygenase	31105042	Yes
ALOX5	arachidonate 5-lipoxygenase	29632885	No
ANO6	anoctamin 6	28875346	No
ATF4	activating transcription factor 4	28130223	No
ATG5	autophagy related 5	27245739	Yes
ATG7	autophagy related 7	27245739	Yes
ATP5MC3	ATP synthase membrane subunit c locus 3	28985560	No
BECN1	beclin 1	30081711	No
BID	BH3 interacting domain death agonist	28384611	No
CARS	cysteinyl tRNA synthetase	28985560	No
CAV1	caveolin 1	29971532	No
CBS	cystathionine beta synthase	28985560	No
CD44	CD44 molecule	28985560	No
CDKN2A	cyclin dependent kinase inhibitor 2A	28985506	No
CDO1	cysteine dioxygenase type 1	29144989	No
CFTR	CF Transmembrane Conductance Regulator	28875346	No
CHAC1	ChaC glutathione- specific gamma-glutamyl cyclotransferase 1	28985560	No
CISD1	CDGSH iron sulfur domain 1	31105042	No
CISD2	CDGSH iron sulfur domain 2	33117818	No
CP	Ceruloplasmin	33117818	Yes
CRYAB	Crystallin Alpha B	28985560	No
CS	citrate synthase	28985560	No
CYBB	cytochrome b-245 beta chain	31641008	Yes
DNM1L	dynamin 1 like	28358377	No
DPP4	dipeptidyl-dippeptidase-4	28985560	No
EGFR	epidermal growth factor receptor	28297659	No
EGLN1	Egl-9 Family Hypoxia Inducible Factor 1	28900510	No
ELAVL1	ELAV like RNA binding protein 1	30081711	No
EMC2	ER membrane protein complex subunit 2	28985560	No
ENPP2	ectonucleotide pyrophosphatase/phosphodiesterase 2	29551679	No
FADS2	fatty acid desaturase 2/acyl-CoA 6-desaturase	31105042	No
FANCD2	Fanconi anemia comple mentation group D2	28985560	No
FDFT1	farnesyl-diphosphate farnesyltransferase 1	31105042	No
FH	fumarate hydratase	29917289	No
FLT3	Fms related tyrosine kinase 3	24739485	No
FTH1	ferritin heavy chain 1	31105042	Yes
FTL	ferritin light chain	33117818	Yes
FTMT	ferritin mitochondrial	33117818	Yes
G6PD	glucose-6-phosphate dehydrogenas e	31105042	No
GCLC	glutamate-cysteine ligase catalytic subunit	28985560	Yes
GCLM	glutamate-cysteine ligase modifier subunit	28985560	Yes
GLS2	glutaminase 2	27034505	No
GOT1	glutamic-oxaloacetic transaminase 1	31105042	No
GPX4	glutathione peroxidase 4	28985560	Yes
GSS	glutathione synthetase	28985560	Yes
HMGCR	3-hydroxy-3- methylglutaryl-CoA reductase	28985560	No
HMOX1	heme oxygenase 1	31105042	Yes
HSBP1	heat-shock 27-k Da protein 1	31105042	No
HSF1	heat shock transcription factor 1	25728673	No
HSPA5	heat shock protein family A (Hsp70) member 5	28130223	No
HSPB1	heat shock protein beta 1	25728673	No
IREB2	iron response element-binding protein 2	31105042	No
ITGA6	integrin subunit alpha 6	29934307	No
ITGB4	integrin subunit alpha 4	29934307	No
KEAP1	kelch-like ECH- associated protein 1	31105042	No
LOX	lipoxygenase	28204974	No
LPCAT3	lysophosp hatidylcholine acyltransferase 3	28985560	Yes
MAP1LC3A	microtubule associated protein 1 light chain 3 alpha	27245739	Yes
MAP1LC3B	microtubule Associated Protein 1 Light Chain 3 Beta	27245739	Yes
MAP1LC3B2	microtubule Associated Protein 1 Light Chain 3 Beta 2	27245739	Yes
MAP1LC3C	microtubule Associated Protein 1 Light Chain 3 Gamma	27245739	Yes
MAP3K5	mitogen-activated protein kinase kinase kinase 5	28887319	No
MAPK1	mitogen-activated protein kinase 1	28297659	No
MAPK14	mitogen-activated protein kinase 14	29436589	No
MDM2	MDM2 Proto-Oncogene	25799988	No
MT1A	metallothionein-1A	27184800	No
MT1G	metallothionein-1G	28985560	No
MTOR	mechanistic target of rapamycin kinase	29127238	No
MUC1	mucin 1, cell surface associted	26930718	No
NCOA4	nuclear receptor coactiva tor 4	28985560	Yes
NECTIN4	nectin cell adhesion molecule 4	29934307	No
NFE2L2	nuclear factor, erythroid 2 like 2	28985560	No
NFS1	cysteine desulfurase	31105042	No
NOX1	NADPH oxidase 1	31105042	No
NQO1	quinone oxidoreductase-1	31105042	No
PCBP1	phosphatidylethanolamine binding protein 1	26725301	Yes
PCBP2	phosphatidylethanolamine binding protein 2	26725301	Yes
PEBP1	phosphatidy lethanolamine-binding protein 1	31105042	No
PGD	phosphoglycerate dehydrogenas e	31105042	No
PHKG2	phospho rylase kinase, g2	31105042	No
PIK3CA	phosphatidylinositol-4,5-bisphosphate 3-kinase catalytic subunit alpha	24739485	No
PINK1	PTEN induced kinase 1	28358377	No
PRDX6	peroxiredoxin 6	31036877	No
PRKCA	protein kinase C alpha	27189756	No
PRNP	prion protein	32817306	Yes
PTGS2	prostaglandin-endoperoxide synthase 2	28985560	No
RB1	kelch-like ECH- associated protein 1	25444922	No
RPL8	ribosomal protein L8	28985560	No
SAT1	spermidine/spermine N1-acetyltransferase 1	28985560	Yes
SAT2	spermidine/spermine N1-acetyltransferase family member 2	28985560	Yes
SCD	stearoyl-CoA desaturase	28900510	No
SCO2	synthesis of cytochrome C oxidase 2	27034505	No
SLC11A2	solute carrier family 11 member 2	32535745	Yes
SLC15A1	solute carrier family 15 member 1	26945935	No
SLC1A5	solute carrier family 1 member 5	31105042	No
SLC39A14	solute carrier family 39 member 14	33117818	Yes
SLC39A8	solute carrier family 39 member 8	26725301	Yes
SLC3A2	solute carrier family 3 member 2	26945935	Yes
SLC40A1	solute carrier family 40 member 1	33117818	Yes
SLC7A11	solute carrier family 7 member 11	28985560	Yes
SLC7A5	solute carrier family 7 member 5	26945935	No
SOCS1	suppressor of cytokine signaling 1	29081404	No
SQLE	squalene monooxygenase	31105042	No
STAT3	signal transducer and activator of transcription 3	28972104	No
STEAP3	six-transmembrane epithelial antigen of prostate 3	31105042	Yes
TF	transferrin	33117818	Yes
TFRC	transferrin receptor	28985560	Yes
TMBIM4	transmembrane BAX inhibitor motif containing 4	31507082	No
TP53	tumor protein 53	28985560	Yes
TRAP1	TNF receptor associated protein 1	28358377	No
VDAC2	voltage dependent anion channel 2	17568748	Yes
VDAC3	voltage dependent anion channel 3	17568748	Yes
ZEB1	zinc finger E-box-binding homeobox 1	31105042	No
